# Supplementary material for: Theory of sigma bond resonance in flat boron materials
Source: Nat Commun. 2023 Mar 31;14:1804. doi: 10.1038/s41467-023-37442-8 (PMC10066189; doi:10.1038/s41467-023-37442-8)
Supplement: Supplementary file 3 — Source Data [file 41467_2023_37442_MOESM3_ESM.xlsx]

## Sheet: Fig. 5a
	hole ratio	sigma	pi
	0	0.66667	1
	0.02	0.68027	0.95918
	0.04	0.69444	0.91667
	0.06	0.70922	0.87234
	0.08	0.72464	0.82609
	0.1	0.74074	0.77778
	0.11111	0.75	0.75
	0.12	0.75758	0.72727
	0.14	0.77519	0.67442
	0.16	0.79365	0.61905
	0.18	0.81301	0.56098
	0.2	0.83333	0.5
	0.22	0.8547	0.4359
	0.24	0.87719	0.36842
	0.26	0.9009	0.2973
	0.28	0.92593	0.22222
	0.3	0.95238	0.14286
	0.32	0.98039	0.05882
	0.33	0.99502	0.01493
	--	--	--
	--	--	--
	--	--	--
		--	--
		--	--
		--	--
		--	--
		--	--
		--	--
		--	--
		--	--
		--	--
		--	--
		--	--
		--	--
		--	--
		--	--
		--	--
		--	--
		--	--
		--	--
		--	--
		--	--
	--	--	--	--	--	--
				--	--	--
				--	--	--

## Sheet: Fig. 5b
	hole ratio	abs(sigma-pi)
	0	0.33333
	0.02	0.27891
	0.04	0.22222
	0.06	0.16312
	0.08	0.10145
	0.1	0.03704
	0.11111	1.11022e-16
	0.12	0.0303
	0.14	0.10078
	0.16	0.1746
	0.18	0.25203
	0.2	0.33333
	0.22	0.4188
	0.24	0.50877
	0.26	0.6036
	0.28	0.7037
	0.3	0.80952
	0.32	0.92157
	0.33	0.9801

## Sheet: Fig. 5c
	hole ratio	abs(sigma-pi)
	0	0.53333
	0.02	0.47891
	0.04	0.42223
	0.06	0.36312
	0.08	0.30145
	0.1	0.23704
	0.11111	0.2
	0.12	0.16969
	0.14	0.09923
	0.16	0.0254
	0.16667	0
	0.18	0.05203
	0.2	0.13333
	0.22	0.2188
	0.24	0.30877
	0.26	0.4036
	0.28	0.50371
	0.3	0.60952
	0.32	0.72157
	0.33333	0.795

## Sheet: Fig. 5d
	charge transfer (e/B)	optimal hole ratio
	-0.33333	0
	-0.27891	0.02
	-0.22222	0.04
	-0.16312	0.06
	-0.10145	0.08
	-0.03704	0.1
	-3.75e-06	0.11111
	0.0303	0.12
	0.10078	0.14
	0.1746	0.16
	0.20001	0.16667
	0.25203	0.18
	0.33333	0.2
	0.4188	0.22
	0.50877	0.24
	0.6036	0.26
	0.7037	0.28
	0.80952	0.3
	0.92157	0.32
	0.9801	0.33

## Sheet: Supplementary Fig. 9
	E-Ef	s+pxy	pz
	-16.8366	0	0
	-16.7521	0	0
	-16.6676	0	0
	-16.583	0	0
	-16.4985	0	0
	-16.414	0	0
	-16.3295	0	0
	-16.2449	0	0
	-16.1604	0	0
	-16.0759	0	0
	-15.9914	0	0
	-15.9069	0	0
	-15.8223	0	0
	-15.7378	0.0544	0
	-15.6533	1.9184	0
	-15.5688	4.6624	0
	-15.4842	4.9648	0
	-15.3997	5.0624	0
	-15.3152	5.1792	0
	-15.2307	5.328	0
	-15.1462	5.536	0
	-15.0616	5.8208	0
	-14.9771	6.3088	0
	-14.8926	7.5424	0
	-14.8081	8.7904	0
	-14.7236	5.5216	0
	-14.639	3.28	0
	-14.5545	1.9168	0
	-14.47	0.8448	0
	-14.3855	0.4128	0
	-14.3009	1.1584	0
	-14.2164	2.3296	0
	-14.1319	4.296	0
	-14.0474	7.8144	0
	-13.9629	6.7024	0
	-13.8783	5.0992	0
	-13.7938	4.3968	0
	-13.7093	3.9472	0
	-13.6248	3.5952	0
	-13.5402	3.2816	0
	-13.4557	2.9952	0
	-13.3712	2.784	0
	-13.2867	2.648	0
	-13.2022	2.4432	0
	-13.1176	2.1888	0
	-13.0331	2.0848	0
	-12.9486	2.0064	0
	-12.8641	1.744	0
	-12.7795	1.6368	0
	-12.695	1.624	0
	-12.6105	1.352	0
	-12.526	1.2928	0
	-12.4415	1.7824	0
	-12.3569	4.2672	0
	-12.2724	5.408	0
	-12.1879	5.64	0
	-12.1034	5.8992	0
	-12.0189	6.5488	0
	-11.9343	7.232	0
	-11.8498	9.1664	0
	-11.7653	11.44	0
	-11.6808	8.4864	0
	-11.5962	6.6656	0
	-11.5117	5.5952	0
	-11.4272	3.5616	0
	-11.3427	0.464	0
	-11.2582	0.2256	0
	-11.1736	0.384	0
	-11.0891	0.4112	0
	-11.0046	0.6032	0
	-10.9201	0.7648	0
	-10.8355	0.8272	0
	-10.751	1.064	0
	-10.6665	1.3504	0
	-10.582	1.712	0
	-10.4975	4.6456	0
	-10.4129	9.5792	0
	-10.3284	9.0032	0
	-10.2439	6.2024	0
	-10.1594	5.3648	0
	-10.0748	4.6864	0
	-9.99029	3.4896	0
	-9.90579	4.3328	0
	-9.82129	2.5888	0
	-9.73679	3.3296	0
	-9.65219	2.4656	0
	-9.56769	2.2944	0
	-9.48319	2.3096	0
	-9.39869	4.5872	0
	-9.31419	12.2416	0
	-9.22959	8.5488	0
	-9.14509	7.4224	0
	-9.06059	6.6472	0
	-8.97609	6.0096	0
	-8.89149	7.0112	0
	-8.80699	7.3144	0
	-8.72249	7.4016	0
	-8.63799	7.3696	0
	-8.55349	6.432	0
	-8.46889	6.8592	0
	-8.38439	6.1264	0
	-8.29989	6.1584	0
	-8.21539	6.4448	0
	-8.13079	5.9296	0
	-8.04629	5.6336	0
	-7.96179	4.8512	0
	-7.87729	4.6936	0
	-7.79279	5.8544	0
	-7.70819	6.6592	0
	-7.62369	5.9232	0
	-7.53919	5.584	0
	-7.45469	5.8688	0
	-7.37009	5.3512	0
	-7.28559	2.1632	0
	-7.20109	1.5104	0
	-7.11659	1.9872	0
	-7.03209	2.6144	0
	-6.94749	2.6592	0
	-6.86299	3.1024	0
	-6.77849	3.2912	0
	-6.69399	3.6784	0
	-6.60949	4.408	0
	-6.52489	4.8816	0.3072
	-6.44039	6.4752	1.5696
	-6.35589	7.9152	1.8928
	-6.27139	10.2096	1.9056
	-6.18679	10.1363	1.9184
	-6.10229	1.9344	1.9312
	-6.01779	0.0176	1.9488
	-5.93329	0	1.9632
	-5.84879	0	1.9904
	-5.76419	0	2.0208
	-5.67969	0	2.0576
	-5.59519	0	2.088
	-5.51069	0	2.128
	-5.42609	0	2.2224
	-5.34159	0	2.4016
	-5.25709	0	2.6624
	-5.17259	0	3.2656
	-5.08809	0	2.8416
	-5.00349	0.1568	1.904
	-4.91899	1.3792	1.3856
	-4.83449	2.0688	0.9664
	-4.74999	2.256	0.6672
	-4.66539	2.448	0.4288
	-4.58089	2.84	0.1952
	-4.49639	3.1152	0.1088
	-4.41189	3.2912	0.3136
	-4.32739	3.8336	0.6592
	-4.24279	4.4368	1.496
	-4.15829	5.1744	3.6208
	-4.07379	6.7536	2.8832
	-3.98929	7.08	2.2128
	-3.90479	5.8912	1.9712
	-3.82019	7.7984	1.6864
	-3.73569	9.1392	1.6256
	-3.65119	12.8256	1.512
	-3.56669	14.92	1.3568
	-3.48209	5.7272	1.384
	-3.39759	4.3552	1.152
	-3.31309	3.3168	1.2416
	-3.22859	3.2672	1.0464
	-3.14409	2.672	1.1664
	-3.05949	2.7232	0.9344
	-2.97499	2.3104	1.016
	-2.89049	2.1888	0.8304
	-2.80599	2.2288	1
	-2.72139	1.8112	0.7312
	-2.63689	1.8208	0.912
	-2.55239	1.8128	1.2864
	-2.46789	1.376	1.8785
	-2.38339	1.7808	1.6912
	-2.29879	1.1376	1.8208
	-2.21429	1.568	1.9136
	-2.12979	1.104	1.6336
	-2.04529	1.216	2.0288
	-1.96069	1.0832	1.7104
	-1.87619	0.9968	1.984
	-1.79169	0.944	1.7584
	-1.70719	0.9024	2.0176
	-1.62269	0.6352	1.8656
	-1.53809	0.096	2
	-1.45359	0	1.984
	-1.36909	0	2.1312
	-1.28459	0	2.0336
	-1.20009	0	2.4512
	-1.11549	0	2.584
	-1.03099	0	2.7824
	-0.9465	0	2.0992
	-0.862	0	1.696
	-0.7774	0	1.5704
	-0.6929	0	1.344
	-0.6084	0	1.104
	-0.5239	0	1.2288
	-0.4394	0	0.8128
	-0.3548	0	0.9632
	-0.2703	0	0.6672
	-0.1858	0	0.7712
	-0.1013	0	0.648
	-0.01669	0	1.4464
	0.06781	0	1.9504
	0.15231	0	1.9216
	0.23681	0	2.1648
	0.32131	0	1.8896
	0.40591	0	2.6176
	0.49041	0	2.3696
	0.57491	0	3.2064
	0.65941	0.0528	3.3568
	0.74401	0.4688	2.1744
	0.82851	0.7312	1.9808
	0.91301	0.6832	2.2064
	0.99751	0.8576	1.6832
	1.08201	0.7904	1.4688
	1.16661	0.9696	2.504
	1.25111	0.9568	1.376
	1.33561	0.8512	1.1312
	1.42011	1.3552	2.9168
	1.50461	0.8272	0.776
	1.58921	1.384	1.5296
	1.67371	1.2128	2.5256
	1.75821	1.1808	0.9504
	1.84271	1.464	1.6352
	1.92731	1.6512	2.0816
	2.01181	1.08	1.6816
	2.09631	1.7952	1.0256
	2.18081	1.92	2.2784
	2.26531	1.4448	1.8912
	2.34991	1.7488	0.7072
	2.43441	2.424	2.5528
	2.51891	1.8688	1.6656
	2.60341	1.7776	1.1392
	2.68801	2.92	1.9456
	2.77251	2.5824	1.9472
	2.85701	2.1216	1.536
	2.94151	3.1536	1.2352
	3.02601	4.02	2.528
	3.11061	3.188	1.704
	3.19511	4.0992	2.0896
	3.27961	5.9344	2.3024
	3.36411	6.343	2.3408
	3.44871	3.8026	1.5824
	3.53321	4.6077	1.6944
	3.61771	4.7824	2.1472
	3.70221	4.0528	1.7152
	3.78671	5.6079	1.5024
	3.87131	8.4686	1.5537
	3.95581	4.1008	2.1033
	4.04031	3.4804	1.5782
	4.12481	4.632	1.5399
	4.20931	4.9625	1.9674
	4.29391	4.682	1.9518
	4.37841	4.5043	1.4608
	4.46291	4.2135	1.655
	4.54741	4.5207	2.2897
	4.63201	3.3378	2.054
	4.71651	3.761	1.916
	4.80101	3.9707	2.0567
	4.88551	4.3323	2.4838
	4.97001	4.355	2.938
	5.05461	3.5641	2.0813
	5.13911	4.0477	2.8235
	5.22361	3.7598	3.5917
	5.30811	3.2784	2.2675
	5.39271	3.5256	2.754
	5.47721	3.7596	3.8532
	5.56171	3.7501	2.5038
	5.64621	2.9472	2.6946
	5.73071	3.1678	3.8192
	5.81531	3.2436	2.048
	5.89981	2.7354	1.4928
	5.98431	2.5482	1.3921
	6.06881	2.9008	1.3003
	6.15341	2.3652	1.3751
	6.23791	2.3162	1.3517
	6.32241	1.8703	1.1312
	6.40691	1.3931	0.7342
	6.49141	1.3971	0.5517
	6.57601	1.0972	0.4043
	6.66051	0.6654	0.2545
	6.74501	0.4787	0.1976
	6.82951	0.2707	0.0921
	6.91411	0.1526	0.0385
	6.99861	0.0881	0.0175
	7.08311	0.07	0.0291
	7.16761	0.1026	0.0507
	7.25211	0.0623	0.0257
	7.33671	0.0365	0.0085
	7.42121	0.0343	0.0092
	7.50571	0.0004	0
	7.59021	0	0
	7.67471	0	0
	7.75931	0	0
	7.84381	0	0
	7.92831	0	0
	8.01281	0	0
	8.09741	0	0
	8.18191	0	0
	8.26641	0	0
	8.35091	0	0
	8.43541	0	0
	8.52001	0	0
